# Supplementary material for: Spatially resolved in silico modeling of NKG2D signaling kinetics suggests a key role of NKG2D and Vav1 Co-clustering in generating natural killer cell activation
Source: PLoS Comput Biol. 2022 May 18;18(5):e1010114. doi: 10.1371/journal.pcbi.1010114 (PMC9154193; doi:10.1371/journal.pcbi.1010114)
Supplement: S1 Data — (XLSX) [file pcbi.1010114.s025.xlsx]

## Sheet: Fig2D
r (in µm)	Expt.[ref. 1] (1 min) pair corr	Model 1 (1 min) pair corr	Model 2 (1 min) pair corr		References:
0	1	1	1		[1] Abeyweera TP, Merino E, Huse M. Inhibitory signaling blocks activating receptor clustering and induces cytoskeletal retraction in natural killer cells. J Cell Biol. 2011;192(4):675-90. PubMed PMID: WOS:000288096900012.
0.5	0.901332	0.719423	0.726092
0.707107	0.844466	0.686534	0.689718
1	0.762032	0.670967	0.695985
1.11803	0.750014	0.652622	0.687015
1.41421	0.713118	0.620318	0.64677
1.5	0.675584	0.650795	0.629935
1.58114	0.669263	0.633802	0.629874
1.80278	0.645119	0.58816	0.603515
2	0.606889	0.566453	0.579798
2.06155	0.592097	0.546866	0.569814
2.12132	0.588104	0.561118	0.54662
2.23607	0.555574	0.53309	0.535867
2.5	0.508151	0.492807	0.493309
2.54951	0.499827	0.480943	0.479034
2.69258	0.461814	0.465814	0.45504
2.82843	0.441426	0.418308	0.442598
2.91548	0.417338	0.40771	0.427269
3	0.402351	0.389658	0.404443
3.04138	0.392558	0.392947	0.405856
3.16228	0.36875	0.373506	0.386041
3.20156	0.36927	0.357793	0.367701
3.3541	0.336194	0.349753	0.348408
3.5	0.285227	0.300639	0.321926
3.53553	0.290456	0.298081	0.315106
3.60555	0.292428	0.284195	0.295998
3.64005	0.27401	0.27495	0.286106
3.80789	0.248775	0.250247	0.259809
3.90512	0.230105	0.239576	0.227552
4	0.181468	0.223168	0.226261
4.03113	0.19548	0.221012	0.211776
4.12311	0.178383	0.199634	0.200241
4.24264	0.160106	0.170035	0.169919
4.272	0.153901	0.158597	0.17508
4.30116	0.154121	0.159401	0.165956
4.47214	0.119338	0.137584	0.131241
4.5	0.093305	0.125891	0.14012
4.52769	0.09367	0.136452	0.119383
4.60977	0.091175	0.116737	0.108339
4.71699	0.080657	0.092417	0.092287
4.74342	0.062865	0.093075	0.080705
4.92443	0.037429	0.061246	0.056374
4.94975	0.044112	0.053024	0.043656
5	0 0.031107	0 0.046300	0 0.036283
5.02494	6 0.016083	6 0.046154	6 0.035760
5.09901	9 0.006453	9 0.033619	9 0.038433
5.14781	0 0.009898	0 0.012059	0 0.019663
5.22015	7 -0.011737	7 0.012424	7 0.007528
5.31507	6 -0.008146	6 -0.010963	6 -0.009092
5.38516	0 -0.032224	0 -0.003435	0 -0.019906
5.40832	4 -0.024632	4 -0.023168	4 -0.023869
5.5	0 -0.045803	0 -0.010488	0 -0.037018
5.52268	1 -0.047395	1 -0.007820	1 -0.024729
5.59017	0 -0.055825	0 -0.028467	0 -0.045066
5.65685	8 -0.055250	8 -0.065083	8 -0.076095
5.70087	4 -0.067702	4 -0.049370	4 -0.063207
5.83095	4 -0.085968	4 -0.082332	4 -0.080795
5.85235	0 -0.094314	0 -0.066435	0 -0.074804
6	0 -0.093634	0 -0.071149	0 -0.093974
6.02079	5 -0.099266	5 -0.090590	5 -0.099781
6.04152	6 -0.116053	6 -0.101773	6 -0.105034
6.08276	5 -0.103537	5 -0.076704	5 -0.096985
6.10328	6 -0.115121	6 -0.118436	6 -0.122698
6.18466	7 -0.121631	7 -0.098520	7 -0.114312
6.26498	4 -0.137902	4 -0.136415	4 -0.133082
6.32456	1 -0.142785	1 -0.120154	1 -0.128535
6.36396	2 -0.146992	2 -0.160241	2 -0.143742
6.40312	8 -0.147907	8 -0.161557	8 -0.162697
6.5	0 -0.149482	0 -0.137024	0 -0.145811
6.5192	5 -0.145953	5 -0.135867	5 -0.152221
6.57647	6 -0.137522	6 -0.120775	6 -0.140394
6.67083	4 -0.154133	4 -0.138644	4 -0.151238
6.7082	8 -0.176550	8 -0.170656	8 -0.182451
6.72681	4 -0.189585	4 -0.203143	4 -0.199685
6.80074	1 -0.181485	1 -0.178787	1 -0.182589
6.94622	4 -0.201283	4 -0.205299	4 -0.208656
6.96419	8 -0.184347	8 -0.177124	8 -0.188902
7	0 -0.147694	0 -0.136269	0 -0.159901
7.01783	9 -0.148986	9 -0.129655	9 -0.161868
7.07106	6 -0.180629	6 -0.166770	6 -0.182287
7.10633	0 -0.225733	0 -0.239138	0 -0.233079
7.15891	1 -0.183972	1 -0.180377	1 -0.195016
7.2111	5 -0.230687	5 -0.237895	5 -0.231266
7.28011	0 -0.183333	0 -0.175370	0 -0.189670
7.38241	3 -0.226264	3 -0.227188	3 -0.233417
7.43303	9 -0.228476	9 -0.234661	9 -0.236566
7.5	0 -0.236063	0 -0.239803	0 -0.242185

## Sheet: Fig3C
r (in µm)	Expt.[ref. 1] (2 min) pair corr	Model 1 (2 min) pair corr	Model 2 (2 min) pair corr		References:
0	1	1	1		[1] Abeyweera TP, Merino E, Huse M. Inhibitory signaling blocks activating receptor clustering and induces cytoskeletal retraction in natural killer cells. J Cell Biol. 2011;192(4):675-90. PubMed PMID: WOS:000288096900012.
0.5	0.860862	0.703696	0.695623
0.707107	0.777741	0.662825	0.669777
1	0.697679	0.631796	0.641721
1.11803	0.675087	0.625891	0.579033
1.41421	0.638514	0.589474	0.559422
1.5	0.644908	0.586418	0.534851
1.58114	0.622526	0.584709	0.523545
1.80278	0.58827	0.554534	0.513016
2	0.579882	0.524878	0.438213
2.06155	0.55348	0.516538	0.452909
2.12132	0.549869	0.504624	0.45591
2.23607	0.516481	0.48582	0.443516
2.5	0.48621	0.444932	0.403802
2.54951	0.467096	0.444379	0.376737
2.69258	0.434243	0.425342	0.372445
2.82843	0.435137	0.410863	0.335572
2.91548	0.396715	0.373696	0.322633
3	0.38803	0.338497	0.280177
3.04138	0.374849	0.356498	0.29181
3.16228	0.345873	0.328448	0.272526
3.20156	0.351166	0.323267	0.258591
3.3541	0.307956	0.291513	0.245139
3.5	0.284459	0.25261	0.224875
3.53553	0.279721	0.263368	0.204399
3.60555	0.267233	0.258024	0.205218
3.64005	0.25353	0.257972	0.203103
3.80789	0.227183	0.210962	0.16749
3.90512	0.220092	0.204461	0.145018
4	0.181147	0.181021	0.14155
4.03113	0.183623	0.17338	0.138027
4.12311	0.163106	0.1646	0.120695
4.24264	0.16008	0.138181	0.1083
4.272	0.141405	0.140694	0.103728
4.30116	0.144714	0.129945	0.102142
4.47214	0.111151	0.101791	0.070292
4.5	0.092265	0.108137	0.068644
4.52769	0.089141	0.095134	0.064538
4.60977	0.085561	0.081122	0.058737
4.71699	0.072894	0.056698	0.036016
4.74342	0.057222	0.063328	0.039407
4.92443	0.034957	0.043281	0.012611
4.94975	0.038314	0.028311	0.023699
5	0 0.027395	0 0.021870	0 0.004115
5.02494	6 0.016235	6 0.030978	6 0.006219
5.09901	9 0.002330	9 0.018883	9 0.001943
5.14781	0 0.010352	0 0.004896	0 -0.012334
5.22015	7 -0.017403	7 0.002255	7 -0.015864
5.31507	6 -0.015977	6 -0.030562	6 -0.031742
5.38516	0 -0.035066	0 -0.029111	0 -0.033982
5.40832	4 -0.026283	4 -0.034110	4 -0.044666
5.5	0 -0.045951	0 -0.029862	0 -0.042084
5.52268	1 -0.051347	1 -0.035042	1 -0.042737
5.59017	0 -0.058892	0 -0.038876	0 -0.059012
5.65685	8 -0.062824	8 -0.063429	8 -0.062892
5.70087	4 -0.074853	4 -0.061267	4 -0.070715
5.83095	4 -0.086811	4 -0.073090	4 -0.083949
5.85235	0 -0.098237	0 -0.082544	0 -0.080092
6	0 -0.105987	0 -0.065035	0 -0.080621
6.02079	5 -0.107285	5 -0.090962	5 -0.091849
6.04152	6 -0.117082	6 -0.100623	6 -0.096966
6.08276	5 -0.112790	5 -0.086636	5 -0.095597
6.10328	6 -0.122322	6 -0.108885	6 -0.108225
6.18466	7 -0.126795	7 -0.102280	7 -0.103420
6.26498	4 -0.140362	4 -0.123674	4 -0.112580
6.32456	1 -0.144465	1 -0.119867	1 -0.118240
6.36396	2 -0.138005	2 -0.132118	2 -0.125036
6.40312	8 -0.149319	8 -0.142375	8 -0.127525
6.5	0 -0.154924	0 -0.128181	0 -0.116545
6.5192	5 -0.152084	5 -0.130253	5 -0.122167
6.57647	6 -0.145847	6 -0.130253	6 -0.117945
6.67083	4 -0.159679	4 -0.130616	4 -0.119547
6.7082	8 -0.178616	8 -0.158459	8 -0.140215
6.72681	4 -0.170718	4 -0.174725	4 -0.148799
6.80074	1 -0.180131	1 -0.158770	1 -0.139997
6.94622	4 -0.194566	4 -0.180500	4 -0.152983
6.96419	8 -0.193209	8 -0.164183	8 -0.144771
7	0 -0.161035	0 -0.142530	0 -0.137011
7.01783	9 -0.162999	9 -0.134501	9 -0.128582
7.07106	6 -0.179128	6 -0.158312	6 -0.144061
7.10633	0 -0.204372	0 -0.205391	0 -0.164864
7.15891	1 -0.196439	1 -0.167900	1 -0.148348
7.2111	5 -0.212217	5 -0.202930	5 -0.166637
7.28011	0 -0.197435	0 -0.164209	0 -0.148364
7.38241	3 -0.223614	3 -0.204433	3 -0.169779
7.43303	9 -0.218810	9 -0.204575	9 -0.169374
7.5	0 -0.219776	0 -0.211426	0 -0.172083

## Sheet: Fig3D
r (in µm)	Expt.[ref. 1] (3 min) pair corr	Model 1 (3 min) pair corr	Model 2 (3 min) pair corr		References:
0	1	1	1		[1] Abeyweera TP, Merino E, Huse M. Inhibitory signaling blocks activating receptor clustering and induces cytoskeletal retraction in natural killer cells. J Cell Biol. 2011;192(4):675-90. PubMed PMID: WOS:000288096900012.
0.5	0.842057	0.711369	0.711481
0.707107	0.749022	0.686107	0.644125
1	0.655357	0.66981	0.595638
1.11803	0.635008	0.660201	0.585257
1.41421	0.602539	0.632759	0.528436
1.5	0.576687	0.619782	0.515892
1.58114	0.570417	0.619881	0.532033
1.80278	0.553661	0.582235	0.503757
2	0.522866	0.550831	0.433637
2.06155	0.506946	0.536739	0.44261
2.12132	0.517586	0.532652	0.458879
2.23607	0.480433	0.517569	0.413707
2.5	0.453711	0.470356	0.3607
2.54951	0.43692	0.461869	0.352892
2.69258	0.398659	0.440991	0.319855
2.82843	0.390552	0.410008	0.29739
2.91548	0.3639	0.394479	0.28075
3	0.379928	0.382071	0.299796
3.04138	0.356969	0.367186	0.284103
3.16228	0.321931	0.356784	0.255661
3.20156	0.319242	0.334568	0.252269
3.3541	0.288879	0.317876	0.20204
3.5	0.27575	0.284094	0.192914
3.53553	0.26718	0.279537	0.200602
3.60555	0.253456	0.27067	0.184875
3.64005	0.245527	0.267946	0.171601
3.80789	0.218204	0.234536	0.146193
3.90512	0.21537	0.196543	0.150148
4	0.168926	0.199837	0.112246
4.03113	0.174333	0.186934	0.132707
4.12311	0.159924	0.169845	0.115715
4.24264	0.166445	0.145598	0.092866
4.272	0.142516	0.14379	0.088386
4.30116	0.144656	0.150205	0.089525
4.47214	0.111013	0.113303	0.0666
4.5	0.073203	0.128262	0.060635
4.52769	0.073104	0.113154	0.062517
4.60977	0.089945	0.089366	0.050056
4.71699	0.075485	0.079868	0.034113
4.74342	0.061881	0.072017	0.037646
4.92443	0.040696	0.036724	0.011098
4.94975	0.070184	0.035634	0.012429
5	0 0.028364	0 0.028155	0 0.002547
5.02494	6 -0.009303	6 0.040513	6 0.007834
5.09901	9 -0.009054	9 0.025133	9 -0.003712
5.14781	0 0.014367	0 0.000565	0 -0.015936
5.22015	7 -0.018431	7 0.001134	7 -0.019482
5.31507	6 0.021364	6 -0.019620	6 -0.033562
5.38516	0 -0.033331	0 -0.019893	0 -0.038414
5.40832	4 -0.007116	4 -0.039211	4 -0.039566
5.5	0 -0.091097	0 -0.031137	0 -0.035982
5.52268	1 -0.083645	1 -0.029180	1 -0.041601
5.59017	0 -0.064587	0 -0.045118	0 -0.055848
5.65685	8 -0.019409	8 -0.075915	8 -0.066907
5.70087	4 -0.060710	4 -0.069921	4 -0.066837
5.83095	4 -0.064109	4 -0.095629	4 -0.077775
5.85235	0 -0.099984	0 -0.080249	0 -0.077186
6	0 -0.146634	0 -0.075568	0 -0.075996
6.02079	5 -0.103937	5 -0.096905	5 -0.087151
6.04152	6 -0.110892	6 -0.104199	6 -0.094594
6.08276	5 -0.134977	5 -0.090304	5 -0.090639
6.10328	6 -0.085343	6 -0.122972	6 -0.099382
6.18466	7 -0.141932	7 -0.104322	7 -0.094198
6.26498	4 -0.120747	4 -0.135206	4 -0.112860
6.32456	1 -0.150905	1 -0.119083	1 -0.106192
6.36396	2 -0.112937	2 -0.160617	2 -0.121411
6.40312	8 -0.117815	8 -0.157125	8 -0.120285
6.5	0 -0.167439	0 -0.137881	0 -0.114422
6.5192	5 -0.156439	5 -0.142872	5 -0.115798
6.57647	6 -0.174407	6 -0.131145	6 -0.114051
6.67083	4 -0.180459	4 -0.138921	4 -0.114883
6.7082	8 -0.167453	8 -0.165348	8 -0.131088
6.72681	4 -0.153996	4 -0.192962	4 -0.141290
6.80074	1 -0.174958	1 -0.171700	1 -0.134986
6.94622	4 -0.177046	4 -0.192665	4 -0.145885
6.96419	8 -0.193006	8 -0.177037	8 -0.136989
7	0 -0.203969	0 -0.143231	0 -0.117264
7.01783	9 -0.198551	9 -0.140407	9 -0.125443
7.07106	6 -0.191838	6 -0.176121	6 -0.136422
7.10633	0 -0.187544	0 -0.221717	0 -0.156650
7.15891	1 -0.199442	1 -0.176084	1 -0.138327
7.2111	5 -0.192864	5 -0.216392	5 -0.159569
7.28011	0 -0.206681	0 -0.176542	0 -0.140637
7.38241	3 -0.201433	3 -0.223104	3 -0.163115
7.43303	9 -0.208218	9 -0.216565	9 -0.162302
7.5	0 -0.208414	0 -0.223178	0 -0.161297

## Sheet: Fig4A
# ULBP3	# pVav1 (w/. Clustering)	# ULBP3	# pVav1 (homogeneous)	# ULBP3	optimal value from PSO parameters (clustring)	# ULBP3	optimal value from PSO parameters (homogeneous)
35.58	144.58	33.36	7.18	3460.5	7434.42	3458.76	7548.12
172.38	704.88	177.06	37.16
342.84	1358.76	355.68	76.2
691.08	2628.32	684.96	152.76
1053.06	3750.5	1033.14	221.88
1376.34	4668.46	1389.18	291.98
1742.7	5553	1732.8	350.56
2087.82	6239.66	2082.42	404.14
2436.42	6705.56	2424.3	447.42
2766.72	7056.68	2773.92	480.32
3125.16	7279.3	3122.4	516.3
3460.5	7434.42	3459.48	532.18
3468	7434.8	3468	534.46

## Sheet: Fig4B
# ULBP3	# pVav1 (w/. Clustering)	# ULBP3	# pVav1 (homogeneous)	# ULBP3	optimal value from PSO parameters (clustring)	# ULBP3	optimal value from PSO parameters (homogeneous)
33.36	7.18	33.12	6.36	3459.48	532.18	3461.28	430.9
177.06	37.16	172.86	33.28
355.68	76.2	349.74	68.24
684.96	152.76	697.8	129.32
1033.14	221.88	1043.7	189.14
1389.18	291.98	1394.4	242.8
1732.8	350.56	1721.76	286.08
2082.42	404.14	2079.24	335.44
2424.3	447.42	2427	364.74
2773.92	480.32	2785.38	399.14
3122.4	516.3	3123.72	418.76
3459.48	532.18	3461.28	430.899
3468	534.46	3468	434.48

## Sheet: Fig4C
time (sec)	fraction of bound NKG2D [clustering]	time (sec)	fraction of bound NKG2D [homogeneous]
0	0.904162	0	0.904162
1	0.885712	1	0.884852
2	0.872314	2	0.870197
3	0.861424	3	0.85825
4	0.853393	4	0.848127
5	0.846071	5	0.839395
6	0.83965	6	0.831865
7	0.834403	7	0.824978
8	0.829836	8	0.819228
9	0.826087	9	0.813891
10	0.822807	10	0.808524
11	0.819778	11	0.804124
12	0.81684	12	0.800296
13	0.814543	13	0.796536
14	0.81236	14	0.792968
15	0.80968	15	0.789359
16	0.807935	16	0.786292
17	0.806733	17	0.783735
18	0.80512	18	0.781224
19	0.803584	19	0.778732
20	0.801824	20	0.776542
21	0.800816	21	0.774923
22	0.799389	22	0.772382
23	0.798368	23	0.770602
24	0.797163	24	0.768472
25	0.795884	25	0.766618
26	0.795446	26	0.765268
27	0.794228	27	0.764006
28	0.793111	28	0.762451
29	0.792273	29	0.76121
30	0.791438	30	0.760383
31	0.790241	31	0.758792
32	0.789797	32	0.757993
33	0.789211	33	0.756991
34	0.78822	34	0.756197
35	0.787683	35	0.755104
36	0.787374	36	0.754217
37	0.786777	37	0.753535
38	0.786361	38	0.752593
39	0.785758	39	0.751418
40	0.785433	40	0.750602
41	0.785164	41	0.750405
42	0.784463	42	0.750534
43	0.784321	43	0.749877
44	0.783823	44	0.749343
45	0.783458	45	0.748916
46	0.783393	46	0.748111
47	0.782741	47	0.748308
48	0.781783	48	0.748242
49	0.781695	49	0.7481
50	0.780843	50	0.747577
51	0.78092	51	0.746815
52	0.780652	52	0.746301
53	0.780559	53	0.746049
54	0.779841	54	0.745474
55	0.780123	55	0.74486
56	0.779529	56	0.744849
57	0.779304	57	0.744447
58	0.778918	58	0.744951
59	0.778645	59	0.744855
60	0.77882	60	0.744419
61	0.778154	61	0.744428
62	0.7781	62	0.743872
63	0.777593	63	0.743302
64	0.777336	64	0.743757
65	0.777226	65	0.743456
66	0.776643	66	0.743185
67	0.776054	67	0.743248
68	0.776229	68	0.743012
69	0.776257	69	0.74351
70	0.776197	70	0.743302
71	0.77606	71	0.743245
72	0.775227	72	0.743127
73	0.775378	73	0.74264
74	0.774866	74	0.742478
75	0.774751	75	0.742273
76	0.774756	76	0.741733
77	0.774715	77	0.741769
78	0.774365	78	0.741632
79	0.773861	79	0.74187
80	0.77333	80	0.74138
81	0.773475	81	0.741249
82	0.773768	82	0.741147
83	0.773631	83	0.740723
84	0.773803	84	0.741013
85	0.773371	85	0.740882
86	0.773179	86	0.740668
87	0.773491	87	0.740682
88	0.773393	88	0.740863
89	0.773475	89	0.740819
90	0.772927	90	0.741235
91	0.772955	91	0.741372
92	0.772785	92	0.741186
93	0.772464	93	0.741153
94	0.772489	94	0.740835
95	0.773072	95	0.740572
96	0.773215	96	0.740271
97	0.772659	97	0.740441
98	0.772141	98	0.740257
99	0.772484	99	0.739978
10	7 0.772489	10	1 0.740288
10	3 0.772642	10	1 0.740564
10	0 0.772837	10	6 0.740539
10	6 0.772035	10	8 0.740561
10	7 0.771867	10	9 0.740838
10	6 0.771887	10	1 0.740712
10	6 0.771689	10	2 0.740526
10	6 0.771610	10	8 0.740285
10	8 0.771711	10	0 0.739715
10	6 0.772281	10	3 0.739767
11	5 0.772024	11	5 0.739198
11	7 0.771700	11	6 0.739179
11	7 0.771670	11	1 0.739450
11	8 0.770745	11	2 0.739540
11	7 0.771128	11	3 0.739127
11	8 0.771090	11	0 0.738779
11	3 0.771361	11	1 0.738790
11	1 0.770827	11	3 0.739107
11	4 0.770465	11	3 0.739127
11	4 0.770780	11	3 0.738812
12	2 0.770857	12	7 0.739121

## Sheet: Fig4D
time (sec)	fraction of bound NKG2D [clustering]	time (sec)	fraction of bound NKG2D [homogeneous]
0	0.835443	0	0.835443
1	0.8173	1	0.816922
2	0.802118	2	0.800831
3	0.789085	3	0.786435
4	0.77817	4	0.773318
5	0.76861	5	0.76192
6	0.759807	6	0.751377
7	0.75254	7	0.742054
8	0.746237	8	0.73293
9	0.74039	9	0.724884
10	0.735454	10	0.717732
11	0.730802	11	0.710733
12	0.726799	12	0.704599
13	0.723191	13	0.69836
14	0.720082	14	0.693178
15	0.716822	15	0.688172
16	0.714114	16	0.683225
17	0.71154	17	0.67894
18	0.709763	18	0.674644
19	0.707624	19	0.671129
20	0.706131	20	0.667566
21	0.704829	21	0.664177
22	0.702777	22	0.661023
23	0.701018	23	0.658062
24	0.69943	24	0.655535
25	0.697835	25	0.653209
26	0.696688	26	0.651445
27	0.695694	27	0.649333
28	0.694383	28	0.64697
29	0.69346	29	0.645164
30	0.692355	30	0.643602
31	0.69115	31	0.642184
32	0.690403	32	0.640514
33	0.689895	33	0.639491
34	0.688987	34	0.638022
35	0.68812	35	0.636659
36	0.688014	36	0.635103
37	0.686986	37	0.633908
38	0.686619	38	0.63351
39	0.68558	39	0.632698
40	0.685324	40	0.631545
41	0.684422	41	0.63086
42	0.684169	42	0.630612
43	0.683932	43	0.62972
44	0.683573	44	0.629523
45	0.682729	45	0.62855
46	0.68188	46	0.627698
47	0.681746	47	0.626912
48	0.681239	48	0.626482
49	0.680564	49	0.626134
50	0.68043	50	0.625427
51	0.680214	51	0.624554
52	0.679934	52	0.624182
53	0.67967	53	0.624109
54	0.679127	54	0.623637
55	0.678808	55	0.623323
56	0.678845	56	0.622542
57	0.678397	57	0.621909
58	0.678394	58	0.621806
59	0.677988	59	0.621477
60	0.677421	60	0.621479
61	0.677244	61	0.622086
62	0.677112	62	0.621511
63	0.676696	63	0.62154
64	0.676213	64	0.621432
65	0.67616	65	0.621005
66	0.67577	66	0.621232
67	0.67548	67	0.62115
68	0.675588	68	0.621073
69	0.675643	69	0.62087
70	0.675382	70	0.620738
71	0.675446	71	0.62039
72	0.674826	72	0.620232
73	0.674309	73	0.620069
74	0.674225	74	0.619889
75	0.67466	75	0.620105
76	0.674916	76	0.620562
77	0.675061	77	0.620316
78	0.674686	78	0.620011
79	0.674478	79	0.620356
80	0.674119	80	0.620844
81	0.674022	81	0.620643
82	0.673998	82	0.620232
83	0.673647	83	0.619918
84	0.673974	84	0.619691
85	0.673671	85	0.619871
86	0.673705	86	0.619697
87	0.673294	87	0.619786
88	0.673054	88	0.619945
89	0.672766	89	0.619858
90	0.67217	90	0.619328
91	0.671996	91	0.619127
92	0.671878	92	0.619388
93	0.671925	93	0.619109
94	0.672115	94	0.618724
95	0.672131	95	0.618386
96	0.672281	96	0.618784
97	0.671822	97	0.618544
98	0.671424	98	0.61866
99	0.671247	99	0.618523
10	7 0.671076	10	6 0.618708
10	7 0.670773	10	9 0.618958
10	4 0.670533	10	3 0.618924
10	3 0.670570	10	8 0.618710
10	8 0.670451	10	4 0.618573
10	3 0.670807	10	7 0.618291
10	3 0.670522	10	4 0.618412
10	2 0.670227	10	8 0.618331
10	9 0.670527	10	0 0.618418
10	9 0.670651	10	6 0.618328
11	0 0.670443	11	4 0.617985
11	5 0.670134	11	7 0.618130
11	6 0.670543	11	5 0.617824
11	3 0.670759	11	6 0.618043
11	8 0.670517	11	9 0.617819
11	7 0.670079	11	7 0.617845
11	8 0.669834	11	0 0.617563
11	8 0.669995	11	9 0.617363
11	8 0.670071	11	2 0.617650
11	7 0.669918	11	5 0.617302
12	3 0.669971	12	4 0.617368

## Sheet: Fig5B
time (sec)	pvav1 (activation)	time (sec)	pVav1 (inhibition)
1	1.695	1	1.25
2	10.745	2	7.325
3	27.125	3	16.695
4	48.96	4	26.315
5	72.855	5	37.47
6	96.845	6	46.99
7	120.31	7	55.93
8	145.96	8	62.775
9	167.79	9	69.375
10	190.2	10	75.485
11	213.145	11	78.67
12	234.01	12	82.365
13	251.25	13	85.54
14	271.04	14	87.625
15	288.785	15	90.245
16	302.9	16	90.56
17	318.28	17	92.845
18	333.58	18	93.27
19	347.25	19	93.815
20	359.58	20	93.58
21	370.985	21	93.905
22	382.63	22	94.8
23	390.95	23	94.07
24	401.66	24	93.97
25	408.975	25	94.615
26	419.295	26	94.725
27	424.86	27	95.37
28	433.265	28	95.39
29	439.875	29	96.66
30	447.325	30	95.45
31	451.09	31	96.75
32	456.485	32	95.61
33	462.98	33	96.97
34	466.2	34	97.145
35	472.26	35	97.51
36	476.43	36	97.83
37	477.825	37	98.21
38	483.925	38	98.975
39	487.135	39	100.465
40	490.215	40	100.165
41	491.63	41	101.35
42	495.615	42	102.255
43	501.185	43	102.32
44	502.41	44	101.675
45	505.89	45	103.95
46	508.49	46	103.755
47	509.06	47	104.38
48	511.65	48	105.685
49	513.325	49	107.095
50	515.37	50	107.2
51	517.12	51	107.24
52	520.815	52	108.43
53	521.56	53	108.605
54	525.12	54	108.575
55	527.32	55	110.365
56	526.605	56	109.935
57	529.245	57	110.69
58	527.115	58	112.435
59	533.385	59	112.825
60	533.49	60	113.745
61	536.285	61	114.07
62	533.72	62	115.705
63	536.945	63	115.535
64	538.66	64	116.97
65	543.665	65	117.425
66	543.565	66	118.125
67	545.995	67	119.015
68	543.66	68	119.495
69	546.31	69	121.1
70	545.08	70	121.72
71	549.41	71	122.03
72	550.685	72	122.465
73	550.165	73	123.755
74	552.02	74	124.635
75	552.26	75	126.1
76	552.41	76	125.45
77	556.525	77	126.23
78	557	78	127.08
79	559.66	79	128.87
80	560.19	80	128.95
81	563.185	81	129.565
82	562.97	82	129.52
83	561.435	83	130.595
84	564.05	84	131.325
85	565.275	85	131.94
86	564.885	86	132.42
87	568.73	87	132.905
88	567.835	88	132.59
89	567.195	89	133.57
90	566.62	90	134.7
91	567.695	91	134.175
92	568.3	92	134.915
93	570.285	93	135.525
94	571.335	94	135.185
95	571.235	95	136.53
96	570.555	96	137.445
97	572.705	97	137.045
98	571.905	98	138.06
99	576.95	99	138.78
100	576.395	100	139.57
101	579.32	101	139.78
102	579.225	102	141.64
103	580.04	103	141.225
104	579.11	104	141.735
105	580.275	105	141.575
106	582.46	106	143.285
107	582.505	107	146.52
108	582.805	108	144.665
109	583.705	109	145.805
110	585.095	110	146.38
111	586.16	111	146.88
112	583.84	112	147.225
113	585.295	113	148.735
114	586.345	114	147.48
115	587.52	115	145.77
116	586.885	116	148.1
117	589.11	117	146.94
118	590.32	118	148.13
119	593.73	119	149.87
120	592.195	120	150.33
		121	150.84
		122	152.015
		123	151.15
		124	151.33
		125	151.87
		126	151.185
		127	153.135
		128	153.565
		129	153.335
		130	155.24
		131	155.86
		132	155.415
		133	156.14
		134	157.24
		135	156.185
		136	157.17
		137	157.1
		138	157.245
		139	156.93
		140	158.625
		141	158.95
		142	158.265
		143	158.14
		144	158.43
		145	158.055
		146	158.845
		147	156.64
		148	160.635
		149	158.43
		150	161.06
		151	159.85
		152	162.71
		153	162.385
		154	162.565
		155	161.555
		156	162
		157	163.505
		158	163.82
		159	162.78
		160	163.795
		161	163.23
		162	164.94
		163	165.5
		164	165.37
		165	165.66
		166	164.98
		167	164.585
		168	166.305
		169	165.215
		170	164.315
		171	164.715
		172	166.215
		173	165.035
		174	166.175
		175	166.955
		176	167.285
		177	168.605
		178	167.72
		179	168.155
		180	167.89

## Sheet: Fig5C
time (sec)	# NKG2D (activation)	time (sec)	#NKG2D (inhibition)
1	71.795	1	72.085
2	71.74	2	72.125
3	72.385	3	71.97
4	73.235	4	72.36
5	74.255	5	72.7
6	75.755	6	73.13
7	77.325	7	73.685
8	79.42	8	74.55
9	83.105	9	75.265
10	85.74	10	76.315
11	89.46	11	77.3
12	93.58	12	78.57
13	97.475	13	79.63
14	101.37	14	80.985
15	106.55	15	82.78
16	110.335	16	84.425
17	115.235	17	85.77
18	121.56	18	86.88
19	127.09	19	88.51
20	132.58	20	90.675
21	137.585	21	92.78
22	144.475	22	93.855
23	150.105	23	95.465
24	157.715	24	97.475
25	163.76	25	99.45
26	169.535	26	101.27
27	177.565	27	103.695
28	182.99	28	105.58
29	189.62	29	108.325
30	196.255	30	109.835
31	203.355	31	112.105
32	210.415	32	114.13
33	217.525	33	116.19
34	223.21	34	118.255
35	230.455	35	120.85
36	236.52	36	122.82
37	243.485	37	123.86
38	248.5	38	126.68
39	253.895	39	127.95
40	257.42	40	130.835
41	263.635	41	133.195
42	268.85	42	136.535
43	273.805	43	138.04
44	280.48	44	141.315
45	284.45	45	142.51
46	290.41	46	145.34
47	294.61	47	147.685
48	300.28	48	150.27
49	303.6	49	152.74
50	309.155	50	154.805
51	313.765	51	154.875
52	317.565	52	156.7
53	322.7	53	158.95
54	326.72	54	161.09
55	329.35	55	163.635
56	335.53	56	165.8
57	339.655	57	168.68
58	343.75	58	169.9
59	347.105	59	172.53
60	352.575	60	175.235
61	356.99	61	176.26
62	360.26	62	178.795
63	364.085	63	179.92
64	367.76	64	181.63
65	369.39	65	184.625
66	374.315	66	186.685
67	378.025	67	189.585
68	380.885	68	190.625
69	385.425	69	192.515
70	386.365	70	195.085
71	390.35	71	196.1
72	393.295	72	196.46
73	395.705	73	199.555
74	398.625	74	200.75
75	403.26	75	203.585
76	404.685	76	205.075
77	406.305	77	207.73
78	411.57	78	209.335
79	416.195	79	209.955
80	416.73	80	212.02
81	418.92	81	213.045
82	421.74	82	215.04
83	423.25	83	217.09
84	425.205	84	219.46
85	427.395	85	220.23
86	433.03	86	219.71
87	436.9	87	223.49
88	436.375	88	225.85
89	438.715	89	226.785
90	439.315	90	228.125
91	441.275	91	230.285
92	443.87	92	231.23
93	444.28	93	232.5
94	448.11	94	232.785
95	451.935	95	234.195
96	455.16	96	234.83
97	456.195	97	236.25
98	457.425	98	236.16
99	458.595	99	239.16
100	460.48	100	241.145
101	463.13	101	241.38
102	464.645	102	243.24
103	464.735	103	245.75
104	467.3	104	244.835
105	466.89	105	248.03
106	468.945	106	249.685
107	474.42	107	251.725
108	476.67	108	251.125
109	478.95	109	254.015
110	479.835	110	255.035
111	479.235	111	255.785
112	484.84	112	256.845
113	484.395	113	258.85
114	486.91	114	258.73
115	488.73	115	259.445
116	490.105	116	260.54
117	491.19	117	261.685
118	492.095	118	263.91
119	493.045	119	263.435
120	494.84	120	265.13
121	497.71	121	267.4
122	500.905	122	268.96
123	500.455	123	270.185
124	503.895	124	271.495
125	504.155	125	272.425
126	505.36	126	273.93
127	508.16	127	274.52
128	509.925	128	276.36
129	513.84	129	277.35
130	514.18	130	277.5
131	516.455	131	278.76
132	518.86	132	280.545
133	518.81	133	281.635
134	518.07	134	282.975
135	519.82	135	283.67
136	521.4	136	282.09
137	527.095	137	283.73
138	526.49	138	282.085
139	528.535	139	284.59
140	529.525	140	285.025
141	530.43	141	284.24
142	532.065	142	284.905
143	534.51	143	285.425
144	533.015	144	289.44
145	534.02	145	288.805
146	535.925	146	288.44
147	538.105	147	289.245
148	540.285	148	291.245
149	543	149	292.08
150	543.095	150	293.84
151	543.665	151	294.76
152	543.52	152	295.955
153	543.775	153	297.13
154	543.965	154	297.125
155	546.065	155	296.965
156	553.55	156	299.565
157	553.605	157	300.465
158	551.975	158	298.9
159	551.67	159	300.175
160	551.175	160	302.34
161	551.095	161	302.89
162	549.895	162	303.925
163	553.98	163	303.42
164	558.49	164	302.395
165	559.11	165	303.505
166	561.775	166	303.54
167	562.72	167	302.955
168	566.36	168	303.73
169	567.315	169	303.32
170	567.55	170	305.075
171	566.485	171	305.385
172	566.425	172	305.31
173	568.02	173	305.065
174	571.875	174	305.205
175	573.615	175	305.7
176	575.265	176	306.105
177	573.255	177	307.8
178	574.1	178	309.27
179	576.175	179	310.08
180	577.025	180	309.83

## Sheet: Fig6C
# HLA-C	pVav1 (Model 2)	# HLA-C	pVav1 (Model 3)
11.259	531.96	11.7599	556.66
113.819	510.46	111.319	540.12
558.96	427.74	560.059	463.8
1120	357.64	1120	413.26
2240	270.9	2240	349.92
4480	197.74	4480	278.84
6720	161.8	6720	248.34
8960	145.68	8960	228.72
13440	129.94	13440	209.84
28000	114.56	28000	191.7
56000	109.04	56000	189.04
140000	107.68	140000	184.32

[truncated: 1 more sheets: Fig6D]
