# Supplementary material for: Spatially resolved in silico modeling of NKG2D signaling kinetics suggests a key role of NKG2D and Vav1 Co-clustering in generating natural killer cell activation
Source: PLoS Comput Biol. 2022 May 18;18(5):e1010114. doi: 10.1371/journal.pcbi.1010114 (PMC9154193; doi:10.1371/journal.pcbi.1010114)
Supplement: S5 Data — Each value in the .vtk data file corresponds to the intensity of NKG2D-DAP10-mCherry, extracted from TIRF experiments in Ref. [6] at t = 2min, post stimulation by ULPB3, at a x-y grid location in the simulation box. “DIMENSIONS” and “POINT DATA” in the header of the data file represent the dimensions of the simulation box and total number of chambers in the simulation box, respectively. The image is generated using ParaView-5.7.0 which takes .vtk files as inputs. (VTK) [file pcbi.1010114.s029.vtk]

# vtk DataFile Version 2.0
InbSimInVitro
ASCII
DATASET STRUCTURED_POINTS
DIMENSIONS 30 30 1
ASPECT_RATIO 1 1 1
ORIGIN 0 0 0
POINT_DATA 900
SCALARS u double 1
LOOKUP_TABLE default
4.000000
3.500000
3.000000
2.500000
2.500000
2.500000
2.500000
2.500000
2.250000
2.000000
1.500000
1.000000
2.250000
3.500000
3.750000
6.000000
9.500000
10.000000
6.250000
8.750000
9.000000
8.000000
9.250000
11.000000
10.250000
13.750000
12.250000
9.500000
6.000000
5.500000
4.000000
4.000000
4.000000
2.750000
2.000000
2.000000
2.000000
2.000000
1.500000
1.000000
1.250000
1.500000
2.250000
6.500000
6.250000
4.000000
4.250000
5.000000
4.750000
6.250000
9.500000
10.500000
8.250000
11.250000
17.000000
18.500000
12.500000
13.000000
8.750000
6.000000
4.000000
4.000000
4.250000
2.500000
1.750000
2.000000
1.500000
1.500000
2.250000
3.000000
3.250000
2.500000
3.000000
8.000000
6.500000
2.500000
1.750000
2.500000
5.500000
5.250000
8.750000
14.250000
12.000000
13.500000
22.750000
23.000000
13.250000
13.250000
12.250000
10.000000
4.000000
4.000000
4.000000
2.000000
1.500000
2.000000
1.000000
1.750000
2.500000
4.000000
4.750000
4.750000
5.500000
7.000000
6.000000
3.500000
4.500000
7.000000
8.000000
7.000000
11.000000
20.250000
19.750000
21.000000
25.000000
27.750000
22.750000
18.750000
17.500000
16.750000
4.000000
4.000000
4.000000
2.000000
1.500000
2.000000
1.750000
2.250000
3.500000
4.000000
3.750000
4.000000
5.500000
6.000000
4.750000
6.000000
8.500000
10.500000
9.250000
8.750000
14.000000
26.250000
29.500000
27.750000
26.000000
26.500000
28.250000
24.750000
18.750000
19.750000
1.500000
2.000000
2.000000
3.000000
4.000000
4.250000
4.000000
4.000000
4.500000
3.500000
1.750000
2.000000
4.000000
7.500000
10.500000
12.750000
11.500000
8.500000
8.750000
8.000000
16.750000
28.750000
32.500000
26.500000
27.750000
24.250000
22.250000
26.500000
24.000000
23.250000
1.500000
2.000000
2.000000
2.250000
2.500000
2.500000
2.500000
2.500000
4.500000
4.250000
3.000000
4.000000
6.000000
7.750000
10.000000
10.500000
11.250000
10.750000
14.250000
15.000000
22.000000
29.750000
32.250000
34.250000
33.750000
27.250000
20.500000
20.500000
24.000000
24.750000
3.500000
3.500000
3.000000
2.750000
2.250000
1.250000
1.750000
2.750000
5.000000
4.500000
4.500000
6.750000
9.250000
10.250000
13.500000
14.500000
14.500000
14.750000
23.250000
23.750000
28.250000
33.250000
33.500000
37.000000
37.750000
31.000000
19.750000
20.000000
24.000000
26.250000
4.000000
4.250000
4.000000
5.000000
4.750000
4.500000
5.000000
5.500000
5.500000
5.500000
6.500000
9.250000
12.250000
15.500000
20.000000
20.000000
16.500000
21.000000
29.500000
30.500000
29.500000
29.000000
27.250000
28.500000
33.750000
29.500000
19.250000
23.750000
26.500000
27.000000
3.500000
5.000000
4.500000
5.250000
6.000000
6.250000
7.000000
7.500000
5.750000
6.750000
9.000000
11.000000
14.500000
17.000000
19.750000
20.500000
24.500000
27.750000
29.000000
32.250000
31.000000
30.750000
23.250000
22.500000
32.000000
29.000000
18.750000
25.000000
28.250000
27.500000
3.500000
4.000000
4.750000
4.000000
3.750000
4.500000
4.500000
4.000000
6.750000
12.000000
14.750000
14.250000
19.250000
20.750000
24.500000
28.250000
29.250000
31.250000
36.750000
33.500000
30.000000
29.250000
26.250000
22.500000
22.000000
25.250000
25.750000
27.500000
30.750000
30.000000
6.500000
7.500000
7.750000
8.750000
7.500000
5.250000
3.000000
1.500000
10.000000
14.750000
17.250000
20.000000
24.250000
23.000000
28.250000
31.000000
28.500000
31.250000
38.250000
46.500000
34.000000
34.500000
54.750000
42.750000
18.000000
19.250000
25.000000
32.000000
33.500000
28.500000
8.000000
9.250000
8.250000
10.500000
8.500000
8.250000
8.250000
8.000000
14.000000
22.250000
23.000000
24.000000
29.500000
28.250000
29.750000
35.500000
35.000000
38.750000
44.250000
50.250000
36.500000
36.250000
78.750000
68.000000
22.250000
15.500000
16.500000
22.500000
28.250000
24.250000
5.500000
7.750000
9.000000
9.250000
11.000000
11.500000
13.500000
15.250000
18.500000
27.000000
23.250000
26.250000
31.250000
30.750000
35.000000
47.750000
52.750000
50.250000
36.500000
32.750000
27.250000
23.000000
33.000000
34.500000
21.750000
15.750000
19.750000
24.250000
29.500000
24.500000
5.500000
5.750000
8.000000
7.250000
11.250000
15.500000
19.500000
20.750000
21.500000
20.000000
20.500000
29.000000
34.250000
33.000000
41.750000
72.500000
74.250000
49.750000
32.500000
26.000000
24.500000
21.250000
17.500000
18.750000
22.750000
24.750000
31.500000
34.750000
36.500000
28.500000
5.000000
6.000000
7.500000
5.500000
9.000000
15.000000
16.750000
18.500000
28.250000
27.000000
26.250000
34.750000
54.000000
64.500000
61.250000
139.000000
113.750000
30.500000
69.000000
95.000000
42.250000
24.750000
26.250000
30.250000
29.250000
26.250000
30.000000
32.250000
29.750000
27.750000
6.500000
6.000000
7.250000
7.000000
9.500000
14.750000
17.750000
19.750000
28.000000
33.750000
30.750000
30.250000
67.000000
102.000000
59.750000
89.750000
79.000000
32.250000
85.000000
121.250000
60.250000
36.750000
32.750000
36.750000
33.250000
26.250000
25.750000
24.250000
23.000000
21.500000
5.500000
5.500000
7.750000
13.000000
16.250000
17.500000
22.250000
28.000000
31.000000
35.250000
41.000000
31.750000
52.250000
84.750000
52.000000
32.000000
31.750000
41.250000
55.250000
57.000000
42.250000
32.500000
29.000000
46.250000
45.000000
30.000000
24.500000
21.500000
22.250000
22.750000
5.500000
5.750000
8.500000
13.000000
15.000000
15.500000
20.500000
28.250000
40.250000
45.250000
69.000000
45.500000
38.250000
46.750000
41.750000
37.000000
32.500000
38.750000
31.500000
27.500000
27.500000
25.000000
27.500000
38.000000
36.250000
25.000000
20.500000
16.750000
16.500000
20.750000
8.000000
11.000000
11.000000
9.500000
8.500000
14.500000
21.000000
24.750000
35.250000
34.000000
53.000000
53.000000
39.000000
40.500000
33.250000
37.750000
41.250000
36.250000
25.250000
27.250000
30.000000
31.250000
30.750000
28.250000
21.750000
19.000000
19.250000
14.500000
14.000000
13.500000
8.000000
10.250000
10.250000
14.750000
20.750000
21.250000
26.750000
28.500000
34.750000
33.750000
43.750000
46.250000
34.000000
41.750000
33.500000
36.500000
39.250000
31.500000
22.500000
28.750000
29.000000
30.500000
28.250000
22.750000
21.250000
18.250000
16.500000
13.250000
12.000000
8.500000
6.750000
8.250000
8.250000
15.500000
24.250000
21.000000
22.000000
23.750000
37.250000
36.250000
35.000000
31.500000
27.000000
40.250000
37.000000
31.250000
28.750000
26.500000
17.250000
20.500000
27.750000
28.000000
21.750000
18.250000
22.000000
18.500000
11.500000
9.750000
8.750000
6.000000
7.750000
9.000000
8.750000
15.000000
19.000000
17.750000
14.500000
14.750000
27.000000
28.500000
28.750000
24.500000
23.000000
30.000000
34.000000
30.250000
25.250000
22.750000
16.000000
17.750000
22.500000
20.750000
15.750000
14.500000
15.250000
14.750000
11.750000
8.750000
7.000000
5.500000
8.750000
9.500000
9.500000
12.500000
14.250000
15.250000
16.250000
15.250000
16.000000
19.750000
20.500000
23.000000
22.250000
20.000000
27.500000
25.250000
21.750000
21.250000
18.250000
18.000000
16.500000
13.750000
14.000000
13.250000
9.500000
9.500000
12.250000
11.000000
9.000000
7.250000
3.750000
6.000000
8.500000
7.750000
9.750000
15.000000
19.750000
21.750000
20.250000
20.000000
16.750000
16.750000
15.250000
13.750000
16.750000
15.750000
18.000000
16.500000
13.750000
14.250000
14.500000
12.500000
12.250000
10.000000
8.500000
9.500000
10.000000
8.750000
8.250000
9.250000
2.250000
5.000000
8.500000
7.250000
8.000000
11.750000
13.500000
12.750000
14.500000
13.000000
13.000000
10.250000
9.000000
8.250000
9.000000
11.250000
10.750000
11.500000
9.500000
9.750000
9.750000
9.000000
9.000000
7.000000
7.000000
8.500000
7.750000
6.500000
6.000000
6.000000
2.000000
3.000000
5.750000
7.000000
7.500000
7.250000
5.250000
3.000000
7.500000
7.000000
7.000000
7.500000
5.750000
5.250000
5.500000
5.750000
6.500000
5.500000
7.250000
7.000000
8.000000
7.000000
7.750000
5.250000
5.750000
6.500000
5.000000
5.000000
5.250000
5.000000
2.000000
2.250000
3.500000
5.750000
8.250000
8.500000
5.000000
2.250000
5.000000
5.750000
5.250000
6.750000
7.000000
7.500000
7.250000
5.750000
4.000000
4.250000
6.500000
7.750000
5.750000
7.250000
6.500000
5.250000
5.000000
6.000000
5.250000
4.250000
4.000000
3.500000
2.250000
2.000000
2.750000
3.750000
6.000000
9.250000
9.000000
6.250000
6.000000
8.000000
7.250000
7.500000
7.750000
9.000000
7.750000
7.250000
4.750000
7.000000
7.250000
9.750000
7.750000
7.000000
6.750000
8.750000
7.000000
7.000000
7.500000
6.500000
5.250000
4.500000
4.500000
3.250000
1.000000
0.500000
3.500000
3.750000
4.000000
5.750000
6.750000
6.000000
5.000000
5.000000
4.750000
2.500000
3.500000
4.000000
4.500000
4.000000
4.000000
9.250000
9.000000
4.250000
5.500000
8.000000
4.000000
5.000000
8.500000
4.000000
2.000000
2.000000
