# Supplementary material for: Spatially resolved in silico modeling of NKG2D signaling kinetics suggests a key role of NKG2D and Vav1 Co-clustering in generating natural killer cell activation
Source: PLoS Comput Biol. 2022 May 18;18(5):e1010114. doi: 10.1371/journal.pcbi.1010114 (PMC9154193; doi:10.1371/journal.pcbi.1010114)
Supplement: S6 Data — Each value in the .vtk data file corresponds to the number of NKG2D in each chamber of the simulation box for our Model 1 at t = 2 min, post NKG2D stimulation. “DIMENSIONS” and “POINT DATA” in the header of data file represent the dimensions of the simulation box and total number of chambers in the simulation box, respectively. The image is generated using ParaView-5.7.0 which takes .vtk files as inputs. (VTK) [file pcbi.1010114.s030.vtk]

# vtk DataFile Version 2.0
InbSimInVitro
ASCII
DATASET STRUCTURED_POINTS
DIMENSIONS 30 30 2
ASPECT_RATIO 1 1 1
ORIGIN 0 0 0
POINT_DATA 1800
SCALARS u double 1
LOOKUP_TABLE default
0.000000
0.000000
0.000000
0.000000
0.000000
0.000000
0.000000
0.000000
0.000000
0.000000
0.000000
0.000000
0.000000
0.000000
0.000000
0.000000
0.000000
1.000000
0.000000
0.000000
0.000000
1.000000
0.000000
1.000000
0.000000
0.000000
0.000000
0.000000
0.000000
0.000000
0.000000
0.000000
0.000000
0.000000
0.000000
0.000000
0.000000
1.000000
1.000000
0.000000
1.000000
0.000000
0.000000
0.000000
2.000000
0.000000
0.000000
0.000000
0.000000
1.000000
1.000000
0.000000
0.000000
0.000000
0.000000
0.000000
0.000000
0.000000
0.000000
0.000000
0.000000
0.000000
0.000000
0.000000
2.000000
0.000000
0.000000
1.000000
0.000000
0.000000
0.000000
4.000000
0.000000
0.000000
1.000000
1.000000
0.000000
4.000000
1.000000
1.000000
0.000000
0.000000
0.000000
0.000000
1.000000
0.000000
0.000000
0.000000
0.000000
0.000000
0.000000
0.000000
0.000000
0.000000
2.000000
0.000000
0.000000
1.000000
3.000000
0.000000
1.000000
4.000000
5.000000
0.000000
1.000000
4.000000
0.000000
1.000000
0.000000
1.000000
1.000000
1.000000
1.000000
1.000000
0.000000
0.000000
0.000000
0.000000
0.000000
0.000000
0.000000
0.000000
0.000000
0.000000
0.000000
2.000000
0.000000
1.000000
0.000000
0.000000
3.000000
2.000000
4.000000
2.000000
2.000000
1.000000
1.000000
1.000000
2.000000
0.000000
0.000000
0.000000
0.000000
1.000000
1.000000
0.000000
1.000000
0.000000
0.000000
0.000000
1.000000
0.000000
0.000000
1.000000
1.000000
0.000000
2.000000
2.000000
1.000000
2.000000
0.000000
2.000000
0.000000
1.000000
4.000000
1.000000
1.000000
7.000000
3.000000
1.000000
2.000000
0.000000
1.000000
1.000000
1.000000
1.000000
0.000000
0.000000
0.000000
1.000000
0.000000
0.000000
0.000000
1.000000
0.000000
3.000000
1.000000
2.000000
0.000000
0.000000
4.000000
0.000000
3.000000
1.000000
2.000000
2.000000
4.000000
5.000000
2.000000
1.000000
2.000000
2.000000
2.000000
2.000000
0.000000
0.000000
2.000000
0.000000
0.000000
0.000000
0.000000
0.000000
0.000000
0.000000
2.000000
1.000000
0.000000
1.000000
3.000000
3.000000
3.000000
5.000000
1.000000
1.000000
2.000000
4.000000
3.000000
3.000000
7.000000
1.000000
0.000000
1.000000
1.000000
0.000000
1.000000
0.000000
1.000000
1.000000
0.000000
0.000000
1.000000
0.000000
1.000000
0.000000
0.000000
3.000000
3.000000
2.000000
4.000000
2.000000
4.000000
4.000000
7.000000
2.000000
7.000000
5.000000
11.000000
9.000000
5.000000
2.000000
5.000000
5.000000
3.000000
0.000000
0.000000
0.000000
1.000000
0.000000
0.000000
0.000000
1.000000
1.000000
0.000000
0.000000
1.000000
1.000000
4.000000
3.000000
4.000000
4.000000
1.000000
6.000000
2.000000
8.000000
3.000000
4.000000
6.000000
2.000000
7.000000
9.000000
4.000000
3.000000
2.000000
1.000000
2.000000
1.000000
1.000000
0.000000
0.000000
0.000000
0.000000
2.000000
0.000000
0.000000
0.000000
1.000000
3.000000
2.000000
4.000000
2.000000
6.000000
13.000000
3.000000
17.000000
10.000000
1.000000
4.000000
7.000000
5.000000
2.000000
6.000000
4.000000
6.000000
1.000000
0.000000
0.000000
2.000000
1.000000
0.000000
0.000000
0.000000
0.000000
1.000000
2.000000
0.000000
0.000000
4.000000
0.000000
9.000000
5.000000
8.000000
12.000000
12.000000
10.000000
7.000000
11.000000
8.000000
1.000000
1.000000
0.000000
8.000000
5.000000
2.000000
2.000000
2.000000
2.000000
2.000000
0.000000
1.000000
0.000000
0.000000
1.000000
0.000000
2.000000
5.000000
2.000000
3.000000
2.000000
9.000000
4.000000
9.000000
10.000000
7.000000
9.000000
6.000000
13.000000
26.000000
9.000000
1.000000
4.000000
3.000000
6.000000
0.000000
7.000000
0.000000
3.000000
1.000000
0.000000
1.000000
1.000000
0.000000
0.000000
1.000000
1.000000
0.000000
3.000000
5.000000
7.000000
2.000000
8.000000
7.000000
5.000000
10.000000
10.000000
9.000000
16.000000
14.000000
7.000000
9.000000
12.000000
4.000000
3.000000
4.000000
5.000000
1.000000
2.000000
1.000000
0.000000
0.000000
0.000000
0.000000
2.000000
1.000000
0.000000
3.000000
6.000000
1.000000
6.000000
4.000000
9.000000
5.000000
7.000000
10.000000
11.000000
8.000000
16.000000
18.000000
12.000000
12.000000
7.000000
5.000000
0.000000
6.000000
0.000000
1.000000
0.000000
1.000000
0.000000
2.000000
0.000000
0.000000
0.000000
0.000000
0.000000
3.000000
2.000000
1.000000
4.000000
4.000000
3.000000
7.000000
11.000000
25.000000
6.000000
7.000000
9.000000
14.000000
8.000000
8.000000
4.000000
9.000000
5.000000
1.000000
4.000000
1.000000
0.000000
2.000000
0.000000
3.000000
0.000000
3.000000
0.000000
0.000000
1.000000
2.000000
1.000000
4.000000
2.000000
7.000000
8.000000
8.000000
7.000000
16.000000
7.000000
13.000000
10.000000
6.000000
9.000000
6.000000
1.000000
5.000000
3.000000
3.000000
1.000000
4.000000
2.000000
0.000000
0.000000
2.000000
2.000000
0.000000
0.000000
1.000000
1.000000
3.000000
1.000000
3.000000
4.000000
1.000000
5.000000
11.000000
8.000000
13.000000
7.000000
9.000000
18.000000
18.000000
10.000000
12.000000
3.000000
3.000000
4.000000
1.000000
3.000000
3.000000
1.000000
0.000000
0.000000
0.000000
1.000000
0.000000
0.000000
1.000000
3.000000
0.000000
1.000000
4.000000
4.000000
1.000000
5.000000
9.000000
7.000000
6.000000
12.000000
6.000000
11.000000
4.000000
5.000000
4.000000
4.000000
4.000000
2.000000
2.000000
1.000000
1.000000
2.000000
0.000000
0.000000
0.000000
0.000000
0.000000
0.000000
1.000000
0.000000
3.000000
0.000000
1.000000
1.000000
0.000000
4.000000
10.000000
3.000000
5.000000
10.000000
9.000000
1.000000
5.000000
7.000000
3.000000
1.000000
3.000000
2.000000
1.000000
0.000000
1.000000
0.000000
1.000000
0.000000
0.000000
1.000000
1.000000
0.000000
1.000000
1.000000
0.000000
0.000000
1.000000
1.000000
2.000000
0.000000
5.000000
4.000000
4.000000
5.000000
4.000000
4.000000
5.000000
4.000000
4.000000
5.000000
0.000000
0.000000
2.000000
2.000000
2.000000
1.000000
0.000000
1.000000
0.000000
0.000000
0.000000
0.000000
1.000000
0.000000
1.000000
1.000000
1.000000
0.000000
6.000000
0.000000
1.000000
2.000000
0.000000
8.000000
6.000000
7.000000
6.000000
2.000000
1.000000
3.000000
3.000000
1.000000
0.000000
1.000000
1.000000
0.000000
1.000000
0.000000
0.000000
0.000000
0.000000
0.000000
0.000000
1.000000
1.000000
0.000000
0.000000
3.000000
1.000000
2.000000
6.000000
1.000000
2.000000
3.000000
6.000000
1.000000
0.000000
3.000000
2.000000
5.000000
3.000000
0.000000
2.000000
1.000000
0.000000
1.000000
0.000000
0.000000
1.000000
0.000000
0.000000
0.000000
0.000000
2.000000
0.000000
0.000000
3.000000
1.000000
2.000000
2.000000
2.000000
0.000000
0.000000
2.000000
1.000000
1.000000
1.000000
3.000000
1.000000
2.000000
2.000000
0.000000
0.000000
2.000000
1.000000
0.000000
0.000000
1.000000
0.000000
0.000000
0.000000
0.000000
0.000000
0.000000
1.000000
0.000000
1.000000
1.000000
0.000000
3.000000
2.000000
0.000000
0.000000
0.000000
1.000000
0.000000
0.000000
2.000000
0.000000
3.000000
1.000000
0.000000
0.000000
0.000000
0.000000
1.000000
0.000000
1.000000
0.000000
0.000000
0.000000
0.000000
0.000000
0.000000
0.000000
1.000000
0.000000
1.000000
1.000000
2.000000
0.000000
0.000000
0.000000
1.000000
1.000000
1.000000
0.000000
2.000000
0.000000
0.000000
0.000000
3.000000
1.000000
0.000000
0.000000
0.000000
0.000000
0.000000
0.000000
0.000000
0.000000
0.000000
0.000000
0.000000
0.000000
0.000000
0.000000
0.000000
0.000000
2.000000
0.000000
0.000000
1.000000
0.000000
0.000000
2.000000
0.000000
0.000000
1.000000
1.000000
0.000000
0.000000
0.000000
0.000000
0.000000
1.000000
0.000000
0.000000
1.000000
0.000000
0.000000
0.000000
0.000000
0.000000
0.000000
0.000000
0.000000
1.000000
0.000000
0.000000
0.000000
0.000000
0.000000
1.000000
1.000000
0.000000
0.000000
0.000000
0.000000
0.000000
1.000000
0.000000
0.000000
0.000000
1.000000
0.000000
0.000000
0.000000
0.000000
0.000000
0.000000
0.000000
0.000000
0.000000
0.000000
0.000000
0.000000
1.000000
0.000000
0.000000
0.000000
1.000000
0.000000
2.000000
1.000000
1.000000
0.000000
0.000000
0.000000
0.000000
1.000000
0.000000
0.000000
0.000000
0.000000
1.000000
0.000000
0.000000
0.000000
0.000000
0.000000
0.000000
0.000000
0.000000
0.000000
0.000000
0.000000
0.000000
0.000000
0.000000
0.000000
1.000000
0.000000
0.000000
0.000000
0.000000
0.000000
0.000000
0.000000
0.000000
0.000000
0.000000
0.000000
1.000000
0.000000
0.000000
0.000000
0.000000
0.000000
0.000000
0.000000
0.000000
0.000000
0.000000
0.000000
0.000000
0.000000
0.000000
0.000000
0.000000
0.000000
0.000000
0.000000
0.000000
0.000000
0.000000
0.000000
0.000000
0.000000
0.000000
0.000000
0.000000
0.000000
0.000000
0.000000
0.000000
0.000000
0.000000
0.000000
0.000000
0.000000
0.000000
0.000000
0.000000
0.000000
0.000000
0.000000
0.000000
0.000000
0.000000
0.000000
0.000000
0.000000
0.000000
0.000000
0.000000
0.000000
0.000000
0.000000
0.000000
0.000000
0.000000
0.000000
0.000000
0.000000
0.000000
0.000000
0.000000
0.000000
0.000000
0.000000
0.000000
0.000000
0.000000
0.000000
0.000000
0.000000
0.000000
0.000000
0.000000
0.000000
0.000000
0.000000
0.000000
0.000000
0.000000
0.000000
0.000000
0.000000
0.000000
0.000000
0.000000
0.000000
0.000000
0.000000
0.000000
0.000000
0.000000
0.000000
0.000000
0.000000
0.000000
0.000000
0.000000
0.000000
0.000000
0.000000
0.000000
0.000000
0.000000
0.000000
0.000000
0.000000
0.000000
0.000000
0.000000
0.000000
0.000000
0.000000
0.000000
0.000000
0.000000
0.000000
0.000000
0.000000
0.000000
0.000000
0.000000
0.000000
0.000000
0.000000
0.000000
0.000000
0.000000
0.000000
0.000000
0.000000
0.000000
0.000000
0.000000
0.000000
0.000000
0.000000
0.000000
0.000000
0.000000
0.000000
0.000000
0.000000
0.000000
0.000000
0.000000
0.000000
0.000000
0.000000
0.000000
0.000000
0.000000
0.000000
0.000000
0.000000
0.000000
0.000000
0.000000
0.000000
0.000000
0.000000
0.000000
0.000000
0.000000
0.000000
0.000000
0.000000
0.000000
0.000000
0.000000
0.000000
0.000000
0.000000
0.000000
0.000000
0.000000
0.000000
0.000000
0.000000
0.000000
0.000000
0.000000
0.000000
0.000000
0.000000
0.000000
0.000000
0.000000
0.000000
0.000000
0.000000
0.000000
0.000000
0.000000
0.000000
0.000000
0.000000
0.000000
0.000000
0.000000
0.000000
0.000000
0.000000
0.000000
0.000000
0.000000
0.000000
0.000000
0.000000
0.000000
0.000000
0.000000
0.000000
0.000000
0.000000
0.000000
0.000000
0.000000
0.000000
0.000000
0.000000
0.000000
0.000000
0.000000
0.000000
0.000000
0.000000
0.000000
0.000000
0.000000
0.000000
0.000000
0.000000
0.000000
0.000000
0.000000
0.000000
0.000000
0.000000
0.000000
0.000000
0.000000
0.000000
0.000000
0.000000
0.000000
0.000000
0.000000
0.000000
0.000000
0.000000
0.000000
0.000000
0.000000
0.000000
0.000000
0.000000
0.000000
0.000000
0.000000
0.000000
0.000000
0.000000
0.000000
0.000000
0.000000
0.000000
0.000000
0.000000
0.000000
0.000000
0.000000
0.000000
0.000000
0.000000
0.000000
0.000000
0.000000
0.000000
0.000000
0.000000
0.000000
0.000000
0.000000
0.000000
0.000000
0.000000
0.000000
0.000000
0.000000
0.000000
0.000000
0.000000
0.000000
0.000000
0.000000
0.000000
0.000000
0.000000
0.000000
0.000000
0.000000
0.000000
0.000000
0.000000
0.000000
0.000000
0.000000
0.000000
0.000000
0.000000
0.000000
0.000000
0.000000
0.000000
0.000000
0.000000
0.000000
0.000000
0.000000
0.000000
0.000000
0.000000
0.000000
0.000000
0.000000
0.000000
0.000000
0.000000
0.000000
0.000000
0.000000
0.000000
0.000000
0.000000
0.000000
0.000000
0.000000
0.000000
0.000000
0.000000
0.000000
0.000000
0.000000
0.000000
0.000000
0.000000
0.000000
0.000000
0.000000
0.000000
0.000000
0.000000
0.000000
0.000000
0.000000
0.000000
0.000000
0.000000
0.000000
0.000000
0.000000
0.000000
0.000000
0.000000
0.000000
0.000000
0.000000
0.000000
0.000000
0.000000
0.000000
0.000000
0.000000
0.000000
0.000000
0.000000
0.000000
0.000000
0.000000
0.000000
0.000000
0.000000
0.000000
0.000000
0.000000
0.000000
0.000000
0.000000
0.000000
0.000000
0.000000
0.000000
0.000000
0.000000
0.000000
0.000000
0.000000
0.000000
0.000000
0.000000
0.000000
0.000000
0.000000
0.000000
0.000000
0.000000
0.000000
0.000000
0.000000
0.000000
0.000000
0.000000
0.000000
0.000000
0.000000
0.000000
0.000000
0.000000
0.000000
0.000000
0.000000
0.000000
0.000000
0.000000
0.000000
0.000000
0.000000
0.000000
0.000000
0.000000
0.000000
0.000000
0.000000
0.000000
0.000000
0.000000
0.000000
0.000000
0.000000
0.000000
0.000000
0.000000
0.000000
0.000000
0.000000
0.000000
0.000000
0.000000
0.000000
0.000000
0.000000
0.000000
0.000000
0.000000
0.000000
0.000000
0.000000
0.000000
0.000000
0.000000
0.000000
0.000000
0.000000
0.000000
0.000000
0.000000
0.000000
0.000000
0.000000
0.000000
0.000000
0.000000
0.000000
0.000000
0.000000
0.000000
0.000000
0.000000
0.000000
0.000000
0.000000
0.000000
0.000000
0.000000
0.000000
0.000000
0.000000
0.000000
0.000000
0.000000
0.000000
0.000000
0.000000
0.000000
0.000000
0.000000
0.000000
0.000000
0.000000
0.000000
0.000000
0.000000
0.000000
0.000000
0.000000
0.000000
0.000000
0.000000
0.000000
0.000000
0.000000
0.000000
0.000000
0.000000
0.000000
0.000000
0.000000
0.000000
0.000000
0.000000
0.000000
0.000000
0.000000
0.000000
0.000000
0.000000
0.000000
0.000000
0.000000
0.000000
0.000000
0.000000
0.000000
0.000000
0.000000
0.000000
0.000000
0.000000
0.000000
0.000000
0.000000
0.000000
0.000000
0.000000
0.000000
0.000000
0.000000
0.000000
0.000000
0.000000
0.000000
0.000000
0.000000
0.000000
0.000000
0.000000
0.000000
0.000000
0.000000
0.000000
0.000000
0.000000
0.000000
0.000000
0.000000
0.000000
0.000000
0.000000
0.000000
0.000000
0.000000
0.000000
0.000000
0.000000
0.000000
0.000000
0.000000
0.000000
0.000000
0.000000
0.000000
0.000000
0.000000
0.000000
0.000000
0.000000
0.000000
0.000000
0.000000
0.000000
0.000000
0.000000
0.000000
0.000000
0.000000
0.000000
0.000000
0.000000
0.000000
0.000000
0.000000
0.000000
0.000000
0.000000
0.000000
0.000000
0.000000
0.000000
0.000000
0.000000
0.000000
0.000000
0.000000
0.000000
0.000000
0.000000
0.000000
0.000000
0.000000
0.000000
0.000000
0.000000
0.000000
0.000000
0.000000
0.000000
0.000000
0.000000
0.000000
0.000000
0.000000
0.000000
0.000000
0.000000
0.000000
0.000000
0.000000
0.000000
0.000000
0.000000
0.000000
0.000000
0.000000
0.000000
0.000000
0.000000
0.000000
0.000000
0.000000
0.000000
0.000000
0.000000
0.000000
0.000000
0.000000
0.000000
0.000000
0.000000
0.000000
0.000000
0.000000
0.000000
0.000000
0.000000
0.000000
0.000000
0.000000
0.000000
0.000000
0.000000
0.000000
0.000000
0.000000
0.000000
0.000000
0.000000
0.000000
0.000000
0.000000
0.000000
0.000000
0.000000
0.000000
0.000000
0.000000
0.000000
0.000000
0.000000
0.000000
0.000000
0.000000
0.000000
0.000000
0.000000
0.000000
0.000000
0.000000
0.000000
0.000000
0.000000
0.000000
0.000000
0.000000
0.000000
0.000000
0.000000
0.000000
0.000000
0.000000
0.000000
0.000000
0.000000
0.000000
0.000000
0.000000
0.000000
0.000000
0.000000
0.000000
0.000000
0.000000
0.000000
0.000000
0.000000
0.000000
0.000000
0.000000
0.000000
0.000000
0.000000
0.000000
0.000000
0.000000
0.000000
0.000000
0.000000
0.000000
0.000000
0.000000
0.000000
0.000000
0.000000
0.000000
0.000000
0.000000
0.000000
0.000000
0.000000
0.000000
0.000000
0.000000
0.000000
0.000000
0.000000
0.000000
0.000000
0.000000
0.000000
0.000000
0.000000
0.000000
0.000000
0.000000
0.000000
0.000000
0.000000
0.000000
0.000000
0.000000
0.000000
0.000000
0.000000
0.000000
0.000000
0.000000
0.000000
0.000000
0.000000
0.000000
0.000000
0.000000
0.000000
0.000000
0.000000
0.000000
0.000000
0.000000
0.000000
0.000000
0.000000
0.000000
0.000000
0.000000
0.000000
0.000000
0.000000
0.000000
0.000000
0.000000
0.000000
0.000000
0.000000
0.000000
0.000000
0.000000
0.000000
0.000000
0.000000
0.000000
0.000000
0.000000
0.000000
0.000000
0.000000
0.000000
0.000000
0.000000
0.000000
0.000000
0.000000
0.000000
0.000000
0.000000
0.000000
0.000000
0.000000
0.000000
0.000000
0.000000
0.000000
0.000000
0.000000
0.000000
0.000000
0.000000
0.000000
0.000000
0.000000
0.000000
0.000000
0.000000
0.000000
0.000000
0.000000
0.000000
0.000000
0.000000
0.000000
0.000000
0.000000
0.000000
0.000000
0.000000
0.000000
0.000000
0.000000
0.000000
0.000000
0.000000
0.000000
0.000000
0.000000
0.000000
0.000000
0.000000
0.000000
0.000000
0.000000
0.000000
0.000000
0.000000
0.000000
0.000000
0.000000
0.000000
0.000000
0.000000
0.000000
0.000000
0.000000
0.000000
0.000000
0.000000
0.000000
0.000000
0.000000
0.000000
0.000000
0.000000
0.000000
0.000000
0.000000
0.000000
0.000000
0.000000
0.000000
0.000000
0.000000
0.000000
0.000000
0.000000
0.000000
0.000000
