# Supplementary material for: Spatially resolved in silico modeling of NKG2D signaling kinetics suggests a key role of NKG2D and Vav1 Co-clustering in generating natural killer cell activation
Source: PLoS Comput Biol. 2022 May 18;18(5):e1010114. doi: 10.1371/journal.pcbi.1010114 (PMC9154193; doi:10.1371/journal.pcbi.1010114)
Supplement: S8 Data — Each value in the .vtk data file corresponds to the intensity of NKG2D-DAP10-mCherry, extracted from TIRF experiments in Ref. [6] at t = 3min, post stimulation by ULPB3, at a x-y grid location in the simulation box. “DIMENSIONS” and “POINT DATA” in the header of the data file represent the dimensions of the simulation box and total number of chambers in the simulation box, respectively. The image is generated using ParaView-5.7.0 which takes .vtk files as inputs. (VTK) [file pcbi.1010114.s032.vtk]

# vtk DataFile Version 2.0
InbSimInVitro
ASCII
DATASET STRUCTURED_POINTS
DIMENSIONS 30 30 1
ASPECT_RATIO 1 1 1
ORIGIN 0 0 0
POINT_DATA 900
SCALARS u double 1
LOOKUP_TABLE default
1.000000
2.000000
2.000000
3.750000
4.000000
4.000000
4.750000
3.500000
2.500000
1.750000
2.750000
3.750000
4.500000
4.500000
4.000000
4.500000
9.750000
9.000000
6.250000
7.750000
10.500000
14.250000
18.250000
18.000000
14.000000
19.000000
26.750000
20.250000
15.250000
17.000000
1.000000
1.000000
1.000000
3.750000
4.250000
3.750000
4.500000
3.750000
3.250000
3.750000
4.250000
5.250000
6.500000
7.500000
7.250000
5.000000
9.500000
8.500000
6.500000
7.500000
10.500000
17.000000
19.000000
22.500000
21.750000
26.000000
30.250000
24.250000
19.500000
21.000000
1.000000
2.000000
2.000000
4.000000
3.750000
4.000000
5.500000
4.250000
6.750000
7.000000
8.250000
10.750000
8.750000
8.250000
8.500000
5.500000
9.750000
9.750000
8.500000
10.000000
13.750000
20.500000
21.000000
25.250000
33.250000
38.000000
33.000000
28.000000
28.500000
28.250000
1.750000
1.750000
3.500000
2.500000
4.750000
9.250000
11.250000
7.750000
6.500000
6.250000
6.500000
10.500000
9.750000
2.500000
5.000000
4.250000
6.500000
10.750000
10.500000
15.500000
22.250000
22.250000
21.250000
20.250000
25.000000
27.250000
27.750000
20.750000
23.500000
33.000000
2.000000
1.500000
3.500000
2.500000
4.500000
7.750000
9.500000
7.500000
8.500000
8.750000
6.500000
8.000000
8.000000
5.250000
7.750000
6.500000
9.750000
18.000000
18.000000
19.000000
27.750000
26.000000
28.500000
29.250000
27.000000
25.750000
28.750000
25.750000
27.250000
34.750000
1.500000
1.750000
3.500000
3.750000
3.750000
4.000000
6.500000
8.500000
12.000000
13.000000
12.750000
10.500000
7.500000
10.750000
13.500000
13.250000
17.250000
25.000000
23.250000
20.750000
29.500000
32.500000
31.500000
31.000000
33.250000
32.250000
25.500000
25.250000
32.000000
32.750000
1.000000
2.000000
3.500000
6.000000
5.500000
4.000000
6.250000
10.750000
11.750000
16.500000
19.500000
17.750000
15.000000
13.000000
18.750000
15.750000
21.250000
30.000000
28.000000
21.750000
30.250000
38.250000
29.750000
29.500000
39.000000
51.000000
46.250000
32.250000
29.750000
31.500000
2.000000
2.500000
3.750000
6.750000
7.000000
5.750000
8.250000
13.500000
11.750000
18.000000
26.000000
22.500000
21.750000
14.750000
19.500000
17.000000
24.250000
31.500000
32.000000
24.750000
30.250000
37.500000
36.500000
33.750000
39.750000
57.750000
83.750000
59.750000
36.250000
32.000000
4.250000
5.250000
6.750000
8.250000
13.500000
13.250000
13.250000
19.000000
15.750000
22.500000
32.000000
26.500000
19.000000
23.750000
22.000000
22.250000
29.250000
35.250000
43.250000
34.500000
33.500000
49.500000
60.250000
42.250000
28.250000
39.000000
63.000000
63.500000
53.000000
39.000000
4.500000
6.750000
7.500000
5.000000
12.250000
22.750000
19.750000
19.500000
16.750000
22.000000
28.750000
26.500000
21.000000
24.500000
23.500000
25.000000
32.500000
37.500000
39.250000
33.500000
38.000000
65.750000
68.250000
44.750000
31.750000
41.250000
39.000000
46.750000
46.250000
36.250000
5.000000
6.750000
7.750000
4.000000
12.750000
24.250000
22.500000
21.000000
17.250000
22.750000
28.000000
29.000000
26.750000
29.000000
28.000000
31.750000
38.250000
44.500000
45.750000
46.750000
41.500000
60.000000
61.250000
44.250000
37.750000
42.250000
47.500000
48.000000
35.000000
32.500000
6.000000
8.250000
8.750000
11.000000
18.250000
22.500000
18.750000
20.500000
19.750000
25.500000
30.750000
31.500000
31.250000
31.500000
32.000000
32.750000
41.750000
48.500000
61.000000
123.250000
100.750000
52.250000
50.000000
46.250000
39.500000
39.500000
53.250000
50.000000
38.250000
32.750000
7.500000
9.250000
8.750000
14.750000
25.250000
23.000000
18.500000
22.750000
26.500000
30.750000
32.250000
35.750000
35.250000
34.250000
33.250000
36.500000
50.500000
52.500000
68.250000
144.500000
109.000000
55.000000
59.500000
54.500000
45.750000
43.000000
31.250000
31.250000
40.250000
33.000000
10.250000
10.250000
7.000000
10.500000
25.250000
34.250000
31.250000
28.500000
31.250000
39.250000
31.250000
37.000000
41.500000
49.500000
42.000000
35.000000
55.000000
63.250000
82.750000
75.250000
51.500000
55.250000
64.000000
69.000000
43.000000
30.250000
30.750000
33.250000
34.250000
31.500000
15.250000
17.000000
17.750000
17.750000
18.500000
29.000000
38.500000
30.750000
28.000000
37.500000
35.250000
36.000000
46.250000
48.500000
46.000000
77.500000
115.750000
74.000000
57.500000
48.250000
42.500000
45.750000
48.250000
47.750000
34.500000
26.000000
28.500000
30.000000
30.250000
29.500000
18.750000
16.000000
15.250000
17.250000
16.750000
24.000000
32.750000
29.000000
29.500000
35.750000
36.500000
40.000000
57.750000
96.000000
68.000000
106.500000
176.000000
86.250000
60.250000
79.750000
76.500000
59.000000
45.750000
41.250000
33.250000
29.000000
32.000000
27.500000
29.000000
29.250000
16.000000
15.750000
18.750000
22.000000
28.000000
28.250000
30.250000
32.000000
29.250000
31.000000
38.750000
42.250000
72.250000
156.000000
88.250000
59.750000
76.250000
56.750000
107.000000
164.750000
124.250000
68.750000
39.750000
34.500000
30.500000
31.500000
29.000000
28.500000
28.750000
30.250000
17.750000
20.250000
24.000000
30.750000
37.500000
39.500000
35.000000
40.250000
34.500000
39.500000
55.000000
60.500000
60.500000
77.500000
52.000000
35.750000
29.000000
43.500000
83.250000
107.250000
67.000000
49.250000
39.250000
34.000000
25.750000
24.250000
27.250000
29.250000
27.000000
27.750000
22.000000
23.000000
22.500000
28.750000
32.250000
34.750000
38.250000
40.250000
41.250000
61.500000
71.750000
98.250000
71.250000
60.000000
40.250000
36.500000
33.250000
39.750000
49.250000
55.000000
50.000000
43.500000
43.250000
36.250000
29.250000
24.750000
26.250000
27.500000
25.000000
25.500000
20.500000
20.250000
28.500000
31.000000
30.000000
32.750000
40.500000
36.000000
29.000000
45.250000
57.750000
90.750000
75.000000
54.000000
36.750000
42.500000
44.250000
39.750000
41.250000
45.500000
41.250000
36.000000
36.000000
32.750000
30.750000
25.250000
22.250000
25.750000
20.750000
16.750000
14.500000
15.500000
23.500000
24.250000
27.000000
35.000000
38.500000
35.000000
34.000000
32.000000
53.000000
74.250000
74.000000
53.500000
47.500000
58.000000
74.750000
61.000000
45.500000
45.250000
36.500000
36.750000
34.000000
31.500000
29.750000
22.750000
20.750000
25.000000
16.250000
8.250000
21.000000
22.750000
22.000000
18.750000
24.750000
34.500000
34.000000
31.750000
34.750000
24.250000
29.500000
45.000000
48.750000
50.500000
52.250000
57.750000
78.000000
62.000000
49.750000
45.750000
33.000000
30.250000
30.750000
32.750000
31.750000
29.000000
20.500000
20.500000
15.250000
9.250000
25.250000
23.250000
22.750000
28.500000
35.000000
49.000000
37.750000
30.750000
33.250000
38.500000
36.250000
43.750000
62.000000
56.500000
45.750000
34.500000
39.500000
46.000000
48.000000
38.500000
29.000000
23.000000
24.000000
25.500000
28.250000
26.500000
19.250000
14.250000
11.000000
9.250000
20.750000
20.750000
25.000000
31.750000
38.500000
39.500000
34.000000
25.750000
26.750000
34.750000
30.000000
44.500000
84.500000
57.500000
36.250000
28.250000
32.250000
32.750000
41.750000
36.000000
30.250000
24.250000
18.250000
18.250000
23.250000
21.500000
16.000000
12.750000
8.750000
7.500000
17.000000
20.000000
30.500000
30.250000
29.000000
35.250000
30.750000
21.250000
22.250000
27.250000
27.000000
33.250000
47.500000
31.250000
27.500000
28.500000
27.250000
25.250000
31.250000
29.000000
31.500000
28.000000
21.250000
20.250000
19.500000
17.250000
14.750000
12.250000
9.500000
7.750000
17.250000
20.750000
27.000000
26.750000
27.000000
28.750000
30.500000
27.500000
32.000000
21.750000
19.750000
21.500000
25.250000
22.500000
16.250000
21.000000
20.750000
19.750000
23.500000
22.000000
23.500000
26.500000
22.750000
18.750000
15.000000
11.500000
11.000000
10.750000
8.500000
9.000000
24.500000
25.250000
18.750000
18.250000
21.250000
23.750000
24.500000
24.000000
29.000000
15.000000
13.500000
15.750000
15.750000
21.750000
14.000000
14.750000
18.500000
17.250000
21.250000
19.750000
17.250000
19.000000
18.250000
16.500000
13.250000
9.500000
9.500000
10.000000
7.250000
7.250000
19.500000
19.500000
18.250000
16.250000
19.250000
24.000000
19.750000
17.250000
17.750000
13.500000
14.500000
14.750000
13.750000
17.500000
21.250000
20.250000
17.750000
14.250000
11.000000
12.000000
13.000000
12.750000
12.000000
11.250000
11.000000
11.750000
10.500000
7.250000
6.000000
6.000000
23.250000
21.000000
20.250000
16.500000
15.500000
22.500000
17.500000
15.000000
23.000000
20.500000
17.250000
16.750000
15.250000
13.500000
16.000000
16.000000
13.250000
10.750000
8.750000
10.000000
10.500000
11.000000
9.500000
8.000000
8.500000
8.750000
8.750000
8.500000
7.250000
5.500000
22.250000
20.250000
20.750000
14.750000
15.750000
15.250000
14.750000
15.000000
18.750000
17.500000
15.250000
13.500000
12.500000
10.250000
11.750000
14.500000
9.500000
6.500000
8.250000
8.500000
7.750000
6.750000
7.000000
6.500000
5.500000
5.500000
6.750000
5.000000
5.000000
5.500000
